# Supplementary material for: Growth Parameters and Growth-Related Hormone Profile in a Herd of Cattle up to 4 Years of Age Derived from Assisted Reproductive Technologies
Source: Animals (Basel). 2025 Feb 21;15(5):631. doi: 10.3390/ani15050631 (PMC11898124; doi:10.3390/ani15050631)
Supplement: Supplementary file 1 [file animals-15-00631-s001.zip]

Archive with 1 entries (1 files):
- animals-3411780-supplementary.pdf
